# Supplementary material for: FvWRKY50 is an important gene that regulates both vegetative growth and reproductive growth in strawberry
Source: Hortic Res. 2023 May 31;10(7):uhad115. doi: 10.1093/hr/uhad115 (PMC10419500; doi:10.1093/hr/uhad115)
Supplement: Web_Material_uhad115 [file web_material_uhad115.zip]

Archive with 7 entries (7 files):
- Figure S1.tif
- Figure S2.tif
- Figure S3.tif
- Figure S5.tif
- FigureS4.tif
- Table S1-Genes used for co expression analysis.docx
- Table S2-Primers used in this study.docx
